# Supplementary material for: Modulation of EZH2 Activity Induces an Antitumoral Effect and Cell Redifferentiation in Anaplastic Thyroid Cancer
Source: Int J Mol Sci. 2023 Apr 26;24(9):7872. doi: 10.3390/ijms24097872 (PMC10178714; doi:10.3390/ijms24097872)
Supplement: Supplementary file 1 [file ijms-24-07872-s001.zip]

Archive with 1 entries (1 files):
- ijms-2283824-supplementary.pdf
